# Supplementary material for: Temperature-Driven Structural Evolution during Preparation of MCM−41 Mesoporous Silica
Source: Materials (Basel). 2024 Apr 9;17(8):1711. doi: 10.3390/ma17081711 (PMC11051505; doi:10.3390/ma17081711)
Supplement: Supplementary file 1 [file materials-17-01711-s001.zip]

Archive with 1 entries (1 files):
- materials-2932677-supplementary.pdf
